# Supplementary material for: ﻿New species and barcode analysis of Bethylus Latreille (Hymenoptera, Bethylidae) from South Korea
Source: Zookeys. 2025 May 15;1238:131–48. doi: 10.3897/zookeys.1238.145564 (PMC12099313; doi:10.3897/zookeys.1238.145564)
Supplement: XML Treatment for Bethylus [file zookeys.1238.145564-treatment1.xml]

<!DOCTYPE tp:taxon-treatment
  PUBLIC "-//TaxonX//DTD Taxonomic Treatment Publishing DTD v0 20100105//EN" "tax-treatment-NSO.dtd">
<tp:taxon-treatment xmlns:tp="http://www.plazi.org/taxpub"><tp:treatment-meta><kwd-group><label>Taxon classification</label><kwd>
              <named-content content-type="kingdom">Animalia</named-content>
            </kwd><kwd>
              <named-content content-type="order">Hymenoptera</named-content>
            </kwd><kwd>
              <named-content content-type="family">Bethylidae</named-content>
            </kwd></kwd-group><mixed-citation publication-type="journal"><person-group><name><surname>Lee</surname><given-names>Kyung Min</given-names></name><name><surname>Kim</surname><given-names>Il-kwon</given-names></name><name><surname>Lim</surname><given-names>Jongok</given-names></name></person-group><article-title>﻿New species and barcode analysis of <italic><tp:taxon-name><tp:taxon-name-part taxon-name-part-type="genus" reg="Bethylus">Bethylus</tp:taxon-name-part></tp:taxon-name></italic> Latreille (<tp:taxon-name><tp:taxon-name-part taxon-name-part-type="order">Hymenoptera</tp:taxon-name-part></tp:taxon-name>, <tp:taxon-name><tp:taxon-name-part taxon-name-part-type="family">Bethylidae</tp:taxon-name-part></tp:taxon-name>) from South Korea</article-title><source>Zookeys</source><day>15</day><month>05</month><year>2025</year><volume>1238</volume><fpage>131</fpage><lpage>148</lpage><pub-id pub-id-type="doi">10.3897/zookeys.1238.145564</pub-id></mixed-citation></tp:treatment-meta><tp:nomenclature><label>﻿Genus</label><tp:taxon-name>
            <object-id xmlns:xlink="http://www.w3.org/1999/xlink" content-type="arpha" xlink:type="simple">3C2F47CD-A8A1-5421-B733-6487C6874CAD</object-id>
            <tp:taxon-name-part taxon-name-part-type="genus" reg="Bethylus">Bethylus</tp:taxon-name-part>
          </tp:taxon-name><tp:taxon-authority>Latreille, 1802</tp:taxon-authority><tp:nomenclature-citation-list><tp:nomenclature-citation><tp:taxon-name>
                <tp:taxon-name-part taxon-name-part-type="genus" reg="Bethylus">Bethylus</tp:taxon-name-part>
              </tp:taxon-name><comment>Latreille, 1802: 315. Type species: <tp:taxon-name><tp:taxon-name-part taxon-name-part-type="genus" reg="Omalus">Omalus</tp:taxon-name-part><tp:taxon-name-part taxon-name-part-type="species" reg="fuscicornis">fuscicornis</tp:taxon-name-part></tp:taxon-name> Jurine, 1807.</comment></tp:nomenclature-citation><tp:nomenclature-citation><tp:taxon-name>
                <tp:taxon-name-part taxon-name-part-type="genus" reg="Anoxus">Anoxus</tp:taxon-name-part>
              </tp:taxon-name><comment>Thomson, 1862: 451. Type species: <tp:taxon-name><tp:taxon-name-part taxon-name-part-type="genus" reg="Anoxus">Anoxus</tp:taxon-name-part><tp:taxon-name-part taxon-name-part-type="species" reg="boops">boops</tp:taxon-name-part></tp:taxon-name> Thomson, 1862.</comment></tp:nomenclature-citation><tp:nomenclature-citation><tp:taxon-name>
                <tp:taxon-name-part taxon-name-part-type="genus" reg="Anoxys">Anoxys</tp:taxon-name-part>
              </tp:taxon-name><comment>Dalla Torre, 1898: 550. Unjustified emendation to <tp:taxon-name><tp:taxon-name-part taxon-name-part-type="genus" reg="Anoxus">Anoxus</tp:taxon-name-part></tp:taxon-name> by <xref ref-type="bibr" rid="B10">Dalla Torre (1898)</xref>.</comment></tp:nomenclature-citation><tp:nomenclature-citation><tp:taxon-name>
                <tp:taxon-name-part taxon-name-part-type="genus" reg="Perisemus">Perisemus</tp:taxon-name-part>
              </tp:taxon-name><comment>Förster, 1856: 95. Type species: <tp:taxon-name><tp:taxon-name-part taxon-name-part-type="genus" reg="Bethylus">Bethylus</tp:taxon-name-part><tp:taxon-name-part taxon-name-part-type="species" reg="triareolatus">triareolatus</tp:taxon-name-part></tp:taxon-name> Förster, 1856.</comment></tp:nomenclature-citation><tp:nomenclature-citation><tp:taxon-name>
                <tp:taxon-name-part taxon-name-part-type="genus" reg="Episemus">Episemus</tp:taxon-name-part>
              </tp:taxon-name><comment>Thomson, 1862: 452. Type species: <tp:taxon-name><tp:taxon-name-part taxon-name-part-type="genus" reg="Epysemus">Epysemus</tp:taxon-name-part><tp:taxon-name-part taxon-name-part-type="species" reg="variabilis">variabilis</tp:taxon-name-part></tp:taxon-name> Thomson, 1862 [1861].</comment></tp:nomenclature-citation><tp:nomenclature-citation><tp:taxon-name>
                <tp:taxon-name-part taxon-name-part-type="genus" reg="Digoniozus">Digoniozus</tp:taxon-name-part>
              </tp:taxon-name><comment>Kieffer, 1905: 245. Type species: <tp:taxon-name><tp:taxon-name-part taxon-name-part-type="genus" reg="Perisemus">Perisemus</tp:taxon-name-part><tp:taxon-name-part taxon-name-part-type="species" reg="oregonensis">oregonensis</tp:taxon-name-part></tp:taxon-name> Ashmead, 1893.</comment></tp:nomenclature-citation></tp:nomenclature-citation-list></tp:nomenclature><tp:treatment-sec sec-type="diagnosis" id="SECID0EYZAE"><title>Diagnosis.</title><p>Palpal formula 5:2; clypeus short and not strongly angulated medially; antenna with 12 antennomeres; notauli absent parapsidal signum present; anteromesoscutum short; metapectal-propodeal complex with lateral carina present, metapostnotal median carina absent; prosternum large, diamond-shaped; hypopygium with posterior bilobate; parameres double, completely divided into dorsal and ventral arms (<xref ref-type="bibr" rid="B7">Azevedo et al. 2018</xref>).</p></tp:treatment-sec><ref-list><ref id="B10"><mixed-citation xmlns:xlink="http://www.w3.org/1999/xlink" xlink:type="simple"><person-group><name name-style="western"><surname>Dalla Torre</surname><given-names>CGD</given-names></name></person-group> (<year>1898</year>) Catalogus Hymenopterorum Hucusque Descriptorum Systematicus et Synonymicus. <tp:taxon-name><tp:taxon-name-part taxon-name-part-type="family">Chalcididae</tp:taxon-name-part></tp:taxon-name> et <tp:taxon-name><tp:taxon-name-part taxon-name-part-type="family">Prototrupidae</tp:taxon-name-part></tp:taxon-name>. Vol. 5. Suptibus Gulleimi Engelmann, Lipsiae, 1–598.</mixed-citation></ref><ref id="B7"><mixed-citation xmlns:xlink="http://www.w3.org/1999/xlink" xlink:type="simple"><person-group><name name-style="western"><surname>Azevedo</surname><given-names>CO</given-names></name><name name-style="western"><surname>Alencar</surname><given-names>IDCC</given-names></name><name name-style="western"><surname>Ramos</surname><given-names>MS</given-names></name><name name-style="western"><surname>Barbosa</surname><given-names>DN</given-names></name><name name-style="western"><surname>Colombo</surname><given-names>WD</given-names></name><name name-style="western"><surname>Vargas</surname><given-names>JM</given-names></name><name name-style="western"><surname>Lim</surname><given-names>J</given-names></name></person-group> (<year>2018</year>) <article-title>Global guide of the flat wasps (<tp:taxon-name><tp:taxon-name-part taxon-name-part-type="order">Hymenoptera</tp:taxon-name-part></tp:taxon-name>, <tp:taxon-name><tp:taxon-name-part taxon-name-part-type="family">Bethylidae</tp:taxon-name-part></tp:taxon-name>).</article-title><source>Zootaxa</source><volume>4489</volume>(<issue>1</issue>): <fpage>1</fpage>–<lpage>294</lpage>. <ext-link xlink:href="10.11646/zootaxa.4489.1.1" ext-link-type="doi" xlink:type="simple">https://doi.org/10.11646/zootaxa.4489.1.1</ext-link></mixed-citation></ref></ref-list></tp:taxon-treatment>
