# Supplementary material for: ﻿New species and barcode analysis of Bethylus Latreille (Hymenoptera, Bethylidae) from South Korea
Source: Zookeys. 2025 May 15;1238:131–48. doi: 10.3897/zookeys.1238.145564 (PMC12099313; doi:10.3897/zookeys.1238.145564)
Supplement: XML Treatment for Bethylus colligatus [file zookeys.1238.145564-treatment2.xml]

<!DOCTYPE tp:taxon-treatment
  PUBLIC "-//TaxonX//DTD Taxonomic Treatment Publishing DTD v0 20100105//EN" "tax-treatment-NSO.dtd">
<tp:taxon-treatment xmlns:tp="http://www.plazi.org/taxpub"><tp:treatment-meta><kwd-group><label>Taxon classification</label><kwd>
              <named-content content-type="kingdom">Animalia</named-content>
            </kwd><kwd>
              <named-content content-type="order">Hymenoptera</named-content>
            </kwd><kwd>
              <named-content content-type="family">Bethylidae</named-content>
            </kwd></kwd-group><mixed-citation publication-type="journal"><person-group><name><surname>Lee</surname><given-names>Kyung Min</given-names></name><name><surname>Kim</surname><given-names>Il-kwon</given-names></name><name><surname>Lim</surname><given-names>Jongok</given-names></name></person-group><article-title>﻿New species and barcode analysis of <italic><tp:taxon-name><tp:taxon-name-part taxon-name-part-type="genus" reg="Bethylus">Bethylus</tp:taxon-name-part></tp:taxon-name></italic> Latreille (<tp:taxon-name><tp:taxon-name-part taxon-name-part-type="order">Hymenoptera</tp:taxon-name-part></tp:taxon-name>, <tp:taxon-name><tp:taxon-name-part taxon-name-part-type="family">Bethylidae</tp:taxon-name-part></tp:taxon-name>) from South Korea</article-title><source>Zookeys</source><day>15</day><month>05</month><year>2025</year><volume>1238</volume><fpage>131</fpage><lpage>148</lpage><pub-id pub-id-type="doi">10.3897/zookeys.1238.145564</pub-id></mixed-citation></tp:treatment-meta><tp:nomenclature><label>﻿</label><tp:taxon-name>
            <object-id xmlns:xlink="http://www.w3.org/1999/xlink" content-type="arpha" xlink:type="simple">EBFD6995-8B99-5DB2-9972-D2DF1FAE9D29</object-id>
            <tp:taxon-name-part taxon-name-part-type="genus" reg="Bethylus">Bethylus</tp:taxon-name-part>
            <tp:taxon-name-part taxon-name-part-type="species" reg="colligatus">colligatus</tp:taxon-name-part>
            <object-id xmlns:xlink="http://www.w3.org/1999/xlink" content-type="zoobank" xlink:type="simple">https://zoobank.org/D85910D7-3041-403C-83A8-F746A642F281</object-id>
          </tp:taxon-name><tp:taxon-authority>Lim</tp:taxon-authority><tp:taxon-status xmlns:xlink="http://www.w3.org/1999/xlink" xlink:type="simple">sp. nov.</tp:taxon-status><xref ref-type="fig" rid="F1">Figs 1</xref><xref ref-type="fig" rid="F2">, 2</xref><xref ref-type="fig" rid="F3">, 3</xref><xref ref-type="fig" rid="F4">, 4</xref></tp:nomenclature><tp:treatment-sec sec-type="description" id="SECID0E32AE"><title>Description.</title><p>Holotype (female). <bold><italic>Colour</italic></bold>. <italic>Head</italic>: black, mandible castaneous; antenna light castaneous, darkening apicad. <italic>Mesosoma</italic>: black; forewing hyaline and subhyaline, veins light castaneous; coxae, trochanters, femora dark castaneous; tibiae and tarsomere V light castaneous; tarsomeres I–V yellow. <italic>Metasoma</italic>: dark castaneous.</p><p><bold><italic>Morphology</italic>.</bold> Body length 3.7 mm.</p><p><bold><italic>Head</italic></bold> (Fig. <xref ref-type="fig" rid="F4">4D–G</xref>): 1.1× as long as wide (Fig. <xref ref-type="fig" rid="F4">4D</xref>). Lateral margin posterior to eye tapering to postero-lateral corner, postero-lateral corner forming round angle, posterior margin straight in dorsal view with long sub-erect setae, vertex crest slightly outcurved (Fig. <xref ref-type="fig" rid="F4">4D</xref>). Mandible with hairs and four teeth; all teeth sharpened apically, getting long to ventralmost tooth (Fig. <xref ref-type="fig" rid="F4">4G</xref>). Clypeus well developed, median clypeal lobe distinctly protuberant with apex rounded; lateral clypeal lobe polished and smooth; median clypeal carina developed, slightly extending posterad into frons (Fig. <xref ref-type="fig" rid="F4">4D</xref>). Antenna with 12 antennomeres; each antennomere longer than wide; first six antennomeres with in ratio of 2.19:1.08:1.00:1.04:1.04:1.02 and 1.03 in length; 2.3, 1.9, 2.0, 1.8, 1.8, 1.8 and 2.2× as long as wide, respectively (Fig. <xref ref-type="fig" rid="F4">4F</xref>). Frons coriaceous with sparse shallow punctures, separated each other by 1.5–4.0× of their diameter (Fig. <xref ref-type="fig" rid="F4">4D</xref>). WF 1.2× LEF (Fig. <xref ref-type="fig" rid="F4">4D</xref>). Mediooccipito-genal suture present. Occipital carina absent. Compound eye 0.35 mm in dorsal view (Fig. <xref ref-type="fig" rid="F4">4D</xref>); 0.34 mm long and 1.4× as long a wide in lateral view (Fig. <xref ref-type="fig" rid="F4">4E</xref>); LEF 1.2× VOL (Fig. <xref ref-type="fig" rid="F4">4D</xref>). Anterior angle of ocellar triangle acute, POL1.2× AOL; OOL 2.0 × WOT; DPV 1.7 × DAO (Fig. <xref ref-type="fig" rid="F4">4D</xref>). LEL 1.3 × LG (Fig. <xref ref-type="fig" rid="F4">4E</xref>). Malar space narrow; malar line between mandible and eye absent. Gena coriaceous with shallow sparse punctures (Fig. <xref ref-type="fig" rid="F4">4E</xref>).</p><fig id="F4" position="float" orientation="portrait"><object-id xmlns:xlink="http://www.w3.org/1999/xlink" content-type="doi" xlink:type="simple">10.3897/zookeys.1238.145564.figure4</object-id><object-id xmlns:xlink="http://www.w3.org/1999/xlink" content-type="arpha" xlink:type="simple">EBC79959-8DAF-555E-BB26-EFE95C5B6669</object-id><label>Figure 4.</label><caption><p>Diagnostic characteristics of <italic><tp:taxon-name><tp:taxon-name-part taxon-name-part-type="genus" reg="Bethylus">Bethylus</tp:taxon-name-part><tp:taxon-name-part taxon-name-part-type="species" reg="colligatus">colligatus</tp:taxon-name-part></tp:taxon-name></italic> sp. nov., female, holotype <bold>A</bold> whole body, dorsal view <bold>B</bold> whole body, lateral view <bold>C</bold> mesosoma, lateral view <bold>D</bold> head, dorsal view <bold>E</bold> head, lateral view <bold>F</bold> antennae, dorsal view <bold>G</bold> mandible, frontal view <bold>H</bold> mesosoma, dorsal view <bold>I</bold> forewing in dorsal view. Scale bars: 1 mm (<bold>A, B</bold>); 0.50 mm (<bold>C, E, H, I</bold>); 0.20 mm (<bold>D–G</bold>).</p></caption><graphic xmlns:xlink="http://www.w3.org/1999/xlink" xlink:href="zookeys-1238-131_article-145564__-g004.jpg" position="float" orientation="portrait" xlink:type="simple" id="oo_1330473.jpg"><uri content-type="original_file" xlink:type="simple">https://binary.pensoft.net/fig/1330473</uri></graphic></fig><p><bold><italic>Mesosoma</italic></bold> (Fig. <xref ref-type="fig" rid="F4">4A–C, H</xref>): pronotal dorsal area coriaceous, 0.5× long as wide with sparse small punctures as dorsal surface of head; posterior margin outcurved medially (Fig. <xref ref-type="fig" rid="F4">4H</xref>). Mesoscutum coriaceous with few punctures; notaulus absent; parapsidal signum parallel, well developed, and continued to posterior carina between mesoscutum and mesoscutellum; posterior margin of mesoscutum broadly rounded (Fig. <xref ref-type="fig" rid="F4">4H</xref>). LMS 0.8× as long as LMST (Fig. <xref ref-type="fig" rid="F4">4H</xref>). Mesoscutellar disc coriaceous; mesoscuto-scutellar fovea elongate, oblique (Fig. <xref ref-type="fig" rid="F4">4H</xref>). Metanotum reduced medially; metanotal fovea present; lateral area polished and smooth (Fig. <xref ref-type="fig" rid="F4">4H</xref>). Metapectal-propodeal complex 1.1× as long as wide; metapostnotum depressed and reticulate; median ridge smooth and polished; metapectal-propodeal disc rugulose, depressed and obliquely rugose near lateral marginal carina of metapectal-propodeal disc; lateral marginal carina of metapectal-propodeal disc complete; propodeal declivity coriaceous; anterior metapleural area coriaceous, metapleural line with two distinct pits and some weak pits; lateral surface of metapectal-propodeal complex strongly coriaceous (Fig. <xref ref-type="fig" rid="F4">4H</xref>). Propleuron coriaceous. Mesopectus coriaceous with shallow punctures; subalar impression, mesepimeral sulcus distinct. Prosternum coriaceous with weak longitudinal sulcus medially.</p><p><bold><italic>Forewing</italic></bold> (Fig. <xref ref-type="fig" rid="F4">4I</xref>): 2.39 mm long. Rs+M<sub>2</sub>v extremely short. 2r-rs&amp;Rs<sub>2</sub>v with apex angled curved. R1<sub>2</sub>v 1.4× as long as Lpts. M<sub>2</sub>v 2.0× as long as Rs<sub>2</sub>v. Rs<sub>2</sub>v 1.0× as long as Cu<sub>2</sub>v. R<sub>2</sub>c, 1Cu<sub>2</sub>c, and 1M<sub>2</sub>c hyaline with sparse, short hairs; elsewhere with denser, short hairs. M<sub>2</sub>fl 0.94 mm long, straight.</p><p><bold><italic>Metasoma</italic></bold> (Fig. <xref ref-type="fig" rid="F4">4A</xref>): metasomal terga smooth and polished, weakly coriaceous basally; longitudinal sulcus of first metasomal tergum distinctly exceeding first metasomal spiracle. Overlapping region of tergum weakly coriaceous. S3–S6 with one transverse apical line of small punctures with suberect hairs along with posterior margin of each sternite.</p></tp:treatment-sec><tp:treatment-sec sec-type="type locality" id="SECID0ERCAG"><title>Type locality.</title><p>South Korea • Gangwon Province: Yanggu: Haean: Mandae: <abbrev xmlns:xlink="http://www.w3.org/1999/xlink" xlink:title="Demilitarized Zone" id="ABBRID0EXCAG" xlink:type="simple">DMZ</abbrev> Botanical Garden; Malaise trap, <named-content xmlns:xlink="http://www.w3.org/1999/xlink" content-type="dwc:verbatimCoordinates" xlink:type="simple"><named-content content-type="geo-json" specific-use="{&#34;type&#34;:&#34;Point&#34;,&#34;coordinates&#34;:[128.113056,38.253611]}" id="NCID0E5CAG" xlink:type="simple">38°15'13"N, 128°6'47"E</named-content></named-content>, Alt. 608 m, 30.vi.2015, H.T. Shin leg.</p></tp:treatment-sec><tp:treatment-sec sec-type="type material" id="SECID0EDDAG"><title>Type material.</title><p><bold><italic>Holotype</italic></bold>: ♀, South Korea: Gangwon Province: Yanggu: Haean: Mandae: <abbrev xmlns:xlink="http://www.w3.org/1999/xlink" xlink:title="Demilitarized Zone" id="ABBRID0EODAG" xlink:type="simple">DMZ</abbrev> Botanical Garden; Malaise trap, <named-content xmlns:xlink="http://www.w3.org/1999/xlink" content-type="dwc:verbatimCoordinates" xlink:type="simple"><named-content content-type="geo-json" specific-use="{&#34;type&#34;:&#34;Point&#34;,&#34;coordinates&#34;:[128.113056,38.253611]}" id="NCID0EVDAG" xlink:type="simple">38°15'13"N, 128°6'47"E</named-content></named-content>, Alt. 608 m, 30.vi.2015, H.T. Shin leg. (KNAE20150630-MT-055). Paratypes: 2 ♀, same data as holotype, KNAE20150630-MT-056, KNAE20150630-MT-057.</p></tp:treatment-sec><tp:treatment-sec sec-type="DNA barcodes" id="SECID0E1DAG"><title>DNA barcodes.</title><p>GenBank accession numbers <ext-link xmlns:xlink="http://www.w3.org/1999/xlink" xlink:href="PQ777353" ext-link-type="gen" xlink:type="simple">PQ777353</ext-link>–<ext-link xmlns:xlink="http://www.w3.org/1999/xlink" xlink:href="PQ777356" ext-link-type="gen" xlink:type="simple">PQ777356</ext-link>. The intraspecific divergence of the barcode region averages 1.15%, with a maximum distance of 2.11% (<italic>n</italic> = 4). The minimum distance to its nearest neighbour, <italic><tp:taxon-name><tp:taxon-name-part taxon-name-part-type="genus" reg="Bethylus">B.</tp:taxon-name-part><tp:taxon-name-part taxon-name-part-type="species" reg="berlandi">berlandi</tp:taxon-name-part></tp:taxon-name></italic>, is 22.0%.</p></tp:treatment-sec><tp:treatment-sec sec-type="distribution" id="SECID0EXEAG"><title>Distribution.</title><p>Known only from the type locality.</p></tp:treatment-sec><tp:treatment-sec sec-type="etymology" id="SECID0E3EAG"><title>Etymology.</title><p>The name <italic><tp:taxon-name><tp:taxon-name-part taxon-name-part-type="genus" reg="Bethylus"/><tp:taxon-name-part taxon-name-part-type="species" reg="colligatus">colligatus</tp:taxon-name-part></tp:taxon-name></italic> is Latin, meaning “unified,” as the type specimens were collected from the <abbrev xmlns:xlink="http://www.w3.org/1999/xlink" xlink:title="Demilitarized Zone" id="ABBRID0EMFAG" xlink:type="simple">DMZ</abbrev> area (Yanggu County, Gangwon Province), situated between the two Koreas. The species epithet is treated as an adjective in the nominative.</p></tp:treatment-sec><tp:treatment-sec sec-type="remarks" id="SECID0EQFAG"><title>Remarks.</title><p>This species closely resembles <italic><tp:taxon-name><tp:taxon-name-part taxon-name-part-type="genus" reg="Bethylus">B.</tp:taxon-name-part><tp:taxon-name-part taxon-name-part-type="species" reg="convexus">convexus</tp:taxon-name-part></tp:taxon-name></italic> Wang, He &amp; Chen from China in terms of body colour, the median clypeal lobe with a rounded apex, an acute anterior angle of the ocellar triangle, a distinctly protuberant eye, and being macropterous. However, it differs from <italic><tp:taxon-name><tp:taxon-name-part taxon-name-part-type="genus" reg="Bethylus">B.</tp:taxon-name-part><tp:taxon-name-part taxon-name-part-type="species" reg="convexus">convexus</tp:taxon-name-part></tp:taxon-name></italic> in several key features: the side of the head posterior to the eye taper towards the postero-lateral corner, all mandibular apical teeth are sharpened, the DPV is 1.7× the DAO, the apex of 2r-rs&amp;Rs2v is distinctly angled in <italic><tp:taxon-name><tp:taxon-name-part taxon-name-part-type="genus" reg="Bethylus">B.</tp:taxon-name-part><tp:taxon-name-part taxon-name-part-type="species" reg="colligatus">colligatus</tp:taxon-name-part></tp:taxon-name></italic> sp. nov., whereas the sides of head posterior to eye parallel, upper most one with margin truncated, the DPV is 1.0× the DAO, and the apex of 2r-rs&amp;Rs2v is rounded in <italic><tp:taxon-name><tp:taxon-name-part taxon-name-part-type="genus" reg="Bethylus">B.</tp:taxon-name-part><tp:taxon-name-part taxon-name-part-type="species" reg="convexus">convexus</tp:taxon-name-part></tp:taxon-name></italic>.</p></tp:treatment-sec><tp:treatment-sec sec-type="Molecular data of Bethylus" id="SECID0ECHAG"><title>Molecular data of <italic><tp:taxon-name><tp:taxon-name-part taxon-name-part-type="genus" reg="Bethylus">Bethylus</tp:taxon-name-part></tp:taxon-name></italic>.</title><p>The final alignment of the mitochondrial <abbrev xmlns:xlink="http://www.w3.org/1999/xlink" xlink:title="cytochrome c oxidase subunit I" id="ABBRID0EQHAG" xlink:type="simple">COI</abbrev> sequences consists of 61 sequences with 707 bp, and 7.6% of the dataset contains gaps or missing data. Among the aligned sites, 289 are parsimony-informative, 42 are singleton, and 376 are constant. Nearest-neighbour distance analysis of <italic><tp:taxon-name><tp:taxon-name-part taxon-name-part-type="genus" reg="Bethylus">Bethylus</tp:taxon-name-part></tp:taxon-name></italic> using the <abbrev xmlns:xlink="http://www.w3.org/1999/xlink" xlink:title="Kimura 2-parameter" id="ABBRID0E2HAG" xlink:type="simple">K2P</abbrev> model reveals a minimum interspecific distance of 16.6% between <italic><tp:taxon-name><tp:taxon-name-part taxon-name-part-type="genus" reg="Bethylus">B.</tp:taxon-name-part><tp:taxon-name-part taxon-name-part-type="species" reg="fuscicornis">fuscicornis</tp:taxon-name-part></tp:taxon-name></italic> and <italic><tp:taxon-name><tp:taxon-name-part taxon-name-part-type="genus" reg="Bethylus">B.</tp:taxon-name-part><tp:taxon-name-part taxon-name-part-type="species" reg="berlandi">berlandi</tp:taxon-name-part></tp:taxon-name></italic> and a maximum of 33.2% between <italic><tp:taxon-name><tp:taxon-name-part taxon-name-part-type="genus" reg="Bethylus">B.</tp:taxon-name-part><tp:taxon-name-part taxon-name-part-type="species" reg="fuscicornis">fuscicornis</tp:taxon-name-part></tp:taxon-name></italic>/<italic><tp:taxon-name><tp:taxon-name-part taxon-name-part-type="genus" reg="Bethylus">B.</tp:taxon-name-part><tp:taxon-name-part taxon-name-part-type="species" reg="boops">boops</tp:taxon-name-part></tp:taxon-name></italic> (Thomson) and <italic><tp:taxon-name><tp:taxon-name-part taxon-name-part-type="genus" reg="Bethylus">B.</tp:taxon-name-part><tp:taxon-name-part taxon-name-part-type="species" reg="colligatus">colligatus</tp:taxon-name-part></tp:taxon-name></italic> (Table <xref ref-type="table" rid="T2">2</xref>). In contrast, the maximum intraspecific distance is 2.1% within <italic><tp:taxon-name><tp:taxon-name-part taxon-name-part-type="genus" reg="Bethylus">B.</tp:taxon-name-part><tp:taxon-name-part taxon-name-part-type="species" reg="colligatus">colligatus</tp:taxon-name-part></tp:taxon-name></italic> and 20.1% within <italic><tp:taxon-name><tp:taxon-name-part taxon-name-part-type="genus" reg="Bethylus">B.</tp:taxon-name-part><tp:taxon-name-part taxon-name-part-type="species" reg="fuscicornis">fuscicornis</tp:taxon-name-part></tp:taxon-name></italic>, indicating deep genetic variation within the latter species.</p><table-wrap id="T2" position="float" orientation="portrait"><label>Table 2.</label><caption><p><abbrev xmlns:xlink="http://www.w3.org/1999/xlink" xlink:title="Kimura 2-parameter" id="ABBRID0EZKAG" xlink:type="simple">K2P</abbrev> intra- and interspecific distance (%) showing the range between minimum and maximum values among species of <italic><tp:taxon-name><tp:taxon-name-part taxon-name-part-type="genus" reg="Bethylus">Bethylus</tp:taxon-name-part></tp:taxon-name></italic>.</p></caption><table id="TID0EV2AI" rules="all"><tbody><tr><th rowspan="1" colspan="1">Division</th><th rowspan="1" colspan="1">
                    <italic>
                      <tp:taxon-name><tp:taxon-name-part taxon-name-part-type="genus" reg="Bethylus">B.</tp:taxon-name-part><tp:taxon-name-part taxon-name-part-type="species" reg="fuscicornis">fuscicornis</tp:taxon-name-part></tp:taxon-name>
                    </italic>
                  </th><th rowspan="1" colspan="1">
                    <italic>
                      <tp:taxon-name><tp:taxon-name-part taxon-name-part-type="genus" reg="Bethylus">B.</tp:taxon-name-part><tp:taxon-name-part taxon-name-part-type="species" reg="boops">boops</tp:taxon-name-part></tp:taxon-name>
                    </italic>
                  </th><th rowspan="1" colspan="1">
                    <italic>
                      <tp:taxon-name><tp:taxon-name-part taxon-name-part-type="genus" reg="Bethylus">B.</tp:taxon-name-part><tp:taxon-name-part taxon-name-part-type="species" reg="cephalotes">cephalotes</tp:taxon-name-part></tp:taxon-name>
                    </italic>
                  </th><th rowspan="1" colspan="1">
                    <italic>
                      <tp:taxon-name><tp:taxon-name-part taxon-name-part-type="genus" reg="Bethylus">B.</tp:taxon-name-part><tp:taxon-name-part taxon-name-part-type="species" reg="berlandi">berlandi</tp:taxon-name-part></tp:taxon-name>
                    </italic>
                  </th><th rowspan="1" colspan="1"><italic><tp:taxon-name><tp:taxon-name-part taxon-name-part-type="genus" reg="Bethylus">B.</tp:taxon-name-part><tp:taxon-name-part taxon-name-part-type="species" reg="colligatus">colligatus</tp:taxon-name-part></tp:taxon-name></italic> sp. nov.</th></tr><tr><td rowspan="1" colspan="1">
                    <bold>
                      <italic>
                        <tp:taxon-name><tp:taxon-name-part taxon-name-part-type="genus" reg="Bethylus">B.</tp:taxon-name-part><tp:taxon-name-part taxon-name-part-type="species" reg="fuscicornis">fuscicornis</tp:taxon-name-part></tp:taxon-name>
                      </italic>
                    </bold>
                  </td><td rowspan="1" colspan="1">0.0–20.1</td><td rowspan="1" colspan="1"/><td rowspan="1" colspan="1"/><td rowspan="1" colspan="1"/><td rowspan="1" colspan="1"/></tr><tr><td rowspan="1" colspan="1">
                    <bold>
                      <italic>
                        <tp:taxon-name><tp:taxon-name-part taxon-name-part-type="genus" reg="Bethylus">B.</tp:taxon-name-part><tp:taxon-name-part taxon-name-part-type="species" reg="boops">boops</tp:taxon-name-part></tp:taxon-name>
                      </italic>
                    </bold>
                  </td><td rowspan="1" colspan="1">19.3–24.9</td><td rowspan="1" colspan="1">0.0</td><td rowspan="1" colspan="1"/><td rowspan="1" colspan="1"/><td rowspan="1" colspan="1"/></tr><tr><td rowspan="1" colspan="1">
                    <bold>
                      <italic>
                        <tp:taxon-name><tp:taxon-name-part taxon-name-part-type="genus" reg="Bethylus">B.</tp:taxon-name-part><tp:taxon-name-part taxon-name-part-type="species" reg="cephalotes">cephalotes</tp:taxon-name-part></tp:taxon-name>
                      </italic>
                    </bold>
                  </td><td rowspan="1" colspan="1">17.4–22.5</td><td rowspan="1" colspan="1">20.8</td><td rowspan="1" colspan="1">0.0</td><td rowspan="1" colspan="1"/><td rowspan="1" colspan="1"/></tr><tr><td rowspan="1" colspan="1">
                    <bold>
                      <italic>
                        <tp:taxon-name><tp:taxon-name-part taxon-name-part-type="genus" reg="Bethylus">B.</tp:taxon-name-part><tp:taxon-name-part taxon-name-part-type="species" reg="berlandi">berlandi</tp:taxon-name-part></tp:taxon-name>
                      </italic>
                    </bold>
                  </td><td rowspan="1" colspan="1">16.6–20.4</td><td rowspan="1" colspan="1">19.6</td><td rowspan="1" colspan="1">17.5</td><td rowspan="1" colspan="1">0.0</td><td rowspan="1" colspan="1"/></tr><tr><td rowspan="1" colspan="1">
                    <bold><italic><tp:taxon-name><tp:taxon-name-part taxon-name-part-type="genus" reg="Bethylus">B.</tp:taxon-name-part><tp:taxon-name-part taxon-name-part-type="species" reg="colligatus">colligatus</tp:taxon-name-part></tp:taxon-name></italic> sp. nov.</bold>
                  </td><td rowspan="1" colspan="1">27.9–33.2</td><td rowspan="1" colspan="1">32.7–33.2</td><td rowspan="1" colspan="1">31.4–31.8</td><td rowspan="1" colspan="1">22.0–22.4</td><td rowspan="1" colspan="1">0.0–2.1</td></tr></tbody></table></table-wrap><p>Using the Bayesian Information Criterion, the best-fit substitution model for the dataset is GTR+F+I+G4. This model was subsequently applied to <abbrev xmlns:xlink="http://www.w3.org/1999/xlink" xlink:title="maximum-likelihood" id="ABBRID0EDTAG" xlink:type="simple">ML</abbrev> inference. Phylogenetic analysis of the mitochondrial <abbrev xmlns:xlink="http://www.w3.org/1999/xlink" xlink:title="cytochrome c oxidase subunit I" id="ABBRID0EHTAG" xlink:type="simple">COI</abbrev> dataset provided robust support for relationships among lineages and species (Fig. <xref ref-type="fig" rid="F5">5</xref>). The <abbrev xmlns:xlink="http://www.w3.org/1999/xlink" xlink:title="maximum-likelihood" id="ABBRID0EPTAG" xlink:type="simple">ML</abbrev> tree fully supports <italic><tp:taxon-name><tp:taxon-name-part taxon-name-part-type="genus" reg="Bethylus">B.</tp:taxon-name-part><tp:taxon-name-part taxon-name-part-type="species" reg="colligatus">colligatus</tp:taxon-name-part></tp:taxon-name></italic> sp. nov., which is grouped as a sister taxon to <italic><tp:taxon-name><tp:taxon-name-part taxon-name-part-type="genus" reg="Bethylus">B.</tp:taxon-name-part><tp:taxon-name-part taxon-name-part-type="species" reg="berlandi">berlandi</tp:taxon-name-part></tp:taxon-name></italic> with 81% bootstrap support. The Finnish <italic><tp:taxon-name><tp:taxon-name-part taxon-name-part-type="genus" reg="Bethylus">B.</tp:taxon-name-part><tp:taxon-name-part taxon-name-part-type="species" reg="fuscicornis">fuscicornis</tp:taxon-name-part></tp:taxon-name></italic> is shown to have diverged into five distinct lineages, clustering with the Canadian <italic><tp:taxon-name><tp:taxon-name-part taxon-name-part-type="genus" reg="Bethylus">B.</tp:taxon-name-part><tp:taxon-name-part taxon-name-part-type="species" reg="boops">boops</tp:taxon-name-part></tp:taxon-name></italic>. <italic><tp:taxon-name><tp:taxon-name-part taxon-name-part-type="genus" reg="Bethylus">Bethylus</tp:taxon-name-part><tp:taxon-name-part taxon-name-part-type="species" reg="cephalotes">cephalotes</tp:taxon-name-part></tp:taxon-name></italic> is sister to the clade comprising <italic><tp:taxon-name><tp:taxon-name-part taxon-name-part-type="genus" reg="Bethylus">B.</tp:taxon-name-part><tp:taxon-name-part taxon-name-part-type="species" reg="fuscicornis">fuscicornis</tp:taxon-name-part></tp:taxon-name></italic> and <italic><tp:taxon-name><tp:taxon-name-part taxon-name-part-type="genus" reg="Bethylus">B.</tp:taxon-name-part><tp:taxon-name-part taxon-name-part-type="species" reg="boops">boops</tp:taxon-name-part></tp:taxon-name></italic>.</p><fig id="F5" position="float" orientation="portrait"><object-id xmlns:xlink="http://www.w3.org/1999/xlink" content-type="doi" xlink:type="simple">10.3897/zookeys.1238.145564.figure5</object-id><object-id xmlns:xlink="http://www.w3.org/1999/xlink" content-type="arpha" xlink:type="simple">220D38BD-09FD-5F9D-9F73-0FE6695228C8</object-id><label>Figure 5.</label><caption><p>Maximum-likelihood (<abbrev xmlns:xlink="http://www.w3.org/1999/xlink" xlink:title="maximum-likelihood" id="ABBRID0EIWAG" xlink:type="simple">ML</abbrev>) tree based on <abbrev xmlns:xlink="http://www.w3.org/1999/xlink" xlink:title="cytochrome c oxidase subunit I" id="ABBRID0EMWAG" xlink:type="simple">COI</abbrev> sequences of <italic><tp:taxon-name><tp:taxon-name-part taxon-name-part-type="genus" reg="Bethylus">Bethylus</tp:taxon-name-part></tp:taxon-name></italic> species, rooted with four <italic><tp:taxon-name><tp:taxon-name-part taxon-name-part-type="genus" reg="Goniozus">Goniozus</tp:taxon-name-part></tp:taxon-name></italic> species as the outgroup. Numbers near the branches represent ultrafast bootstrap support values from the <abbrev xmlns:xlink="http://www.w3.org/1999/xlink" xlink:title="maximum-likelihood" id="ABBRID0E5WAG" xlink:type="simple">ML</abbrev> analysis.</p></caption><graphic xmlns:xlink="http://www.w3.org/1999/xlink" xlink:href="zookeys-1238-131_article-145564__-g005.jpg" position="float" orientation="portrait" xlink:type="simple" id="oo_1330474.jpg"><uri content-type="original_file" xlink:type="simple">https://binary.pensoft.net/fig/1330474</uri></graphic></fig></tp:treatment-sec><tp:treatment-sec><!--Section generated to contain objects referenced in tp:taxon-treatment.--><fig id="F1" position="float" orientation="portrait"><object-id xmlns:xlink="http://www.w3.org/1999/xlink" content-type="doi" xlink:type="simple">10.3897/zookeys.1238.145564.figure1</object-id><object-id xmlns:xlink="http://www.w3.org/1999/xlink" content-type="arpha" xlink:type="simple">62B32C3E-F96A-56B1-8587-B93CFF301474</object-id><label>Figure 1.</label><caption><p>Biometric measurements for head habitus <bold>A</bold> overall measurements of head, dorsal view <bold>B</bold> measurements related with eye and ocelli, dorsal view. See Table <xref ref-type="table" rid="T1">1</xref> for abbreviations.</p></caption><graphic xmlns:xlink="http://www.w3.org/1999/xlink" xlink:href="zookeys-1238-131_article-145564__-g001.jpg" position="float" orientation="portrait" xlink:type="simple" id="oo_1330470.jpg"><uri content-type="original_file" xlink:type="simple">https://binary.pensoft.net/fig/1330470</uri></graphic></fig><table-wrap id="T1" position="float" orientation="portrait"><label>Table 1.</label><caption><p>A checklist of abbreviations and explanations for biometric measurements of <italic><tp:taxon-name><tp:taxon-name-part taxon-name-part-type="genus" reg="Bethylus">Bethylus</tp:taxon-name-part></tp:taxon-name></italic>.</p></caption><table id="TID0E5DAI" rules="all"><tbody><tr><th rowspan="1" colspan="1">Abbreviation</th><th rowspan="1" colspan="1">Explanation</th><th rowspan="1" colspan="1">Remark</th></tr><tr><td rowspan="1" colspan="1">LH (Fig. <xref ref-type="fig" rid="F1">1A</xref>)</td><td rowspan="1" colspan="1">Length of head; maximum length from median clypeal lobe to posterior margin of head</td><td rowspan="1" colspan="1">Dorsal</td></tr><tr><td rowspan="1" colspan="1">WH (Fig. <xref ref-type="fig" rid="F1">1A</xref>)</td><td rowspan="1" colspan="1">Width of head; maximum width from outer margin of eye to opposite outer margin of eye</td><td rowspan="1" colspan="1">Dorsal</td></tr><tr><td rowspan="1" colspan="1">WF (Fig. <xref ref-type="fig" rid="F1">1A</xref>)</td><td rowspan="1" colspan="1">Width of frons; minimum width from inner margin of eye to opposite inner margin of eye</td><td rowspan="1" colspan="1">Dorsal</td></tr><tr><td rowspan="1" colspan="1">LEF (Fig. <xref ref-type="fig" rid="F1">1B</xref>)</td><td rowspan="1" colspan="1">Length of eye in frontal view; maximum length between anterior margin of eye and posterior margin of eye</td><td rowspan="1" colspan="1">Dorsal</td></tr><tr><td rowspan="1" colspan="1">VOL (Fig. <xref ref-type="fig" rid="F1">1B</xref>)</td><td rowspan="1" colspan="1">Length between supra-ocular line to posterior margin of head</td><td rowspan="1" colspan="1">Dorsal</td></tr><tr><td rowspan="1" colspan="1">OOL (Fig. <xref ref-type="fig" rid="F1">1B</xref>)</td><td rowspan="1" colspan="1">Minimum length between eye and posterior ocellus</td><td rowspan="1" colspan="1">Dorsal</td></tr><tr><td rowspan="1" colspan="1">DAO (Fig. <xref ref-type="fig" rid="F1">1B</xref>)</td><td rowspan="1" colspan="1">Diameter of anterior ocellus</td><td rowspan="1" colspan="1">Dorsal</td></tr><tr><td rowspan="1" colspan="1">AOL (Fig. <xref ref-type="fig" rid="F1">1B</xref>)</td><td rowspan="1" colspan="1">Minimum length between anterior and posterior ocelli</td><td rowspan="1" colspan="1">Dorsal</td></tr><tr><td rowspan="1" colspan="1">WOT (Fig. <xref ref-type="fig" rid="F1">1B</xref>)</td><td rowspan="1" colspan="1">Width of posterior ocelli; maximum width including lateral margin of posterior ocelli</td><td rowspan="1" colspan="1">Dorsal</td></tr><tr><td rowspan="1" colspan="1">POL (Fig. <xref ref-type="fig" rid="F1">1B</xref>)</td><td rowspan="1" colspan="1">Inner width between posterior ocelli; minimum width between inner margin of posterior ocelli</td><td rowspan="1" colspan="1">Dorsal</td></tr><tr><td rowspan="1" colspan="1">DPV (Fig. <xref ref-type="fig" rid="F1">1B</xref>)</td><td rowspan="1" colspan="1">Width between posterior margin of posterior ocellus and posterior margin of head</td><td rowspan="1" colspan="1">Dorsal</td></tr><tr><td rowspan="1" colspan="1">LAI–LAVI, LAXII (Fig. <xref ref-type="fig" rid="F2">2A</xref>)</td><td rowspan="1" colspan="1">Length of antennomeres from I to VI, and XII</td><td rowspan="1" colspan="1">Dorsal</td></tr><tr><td rowspan="1" colspan="1">WAI–WAVI, WAXII (Fig. <xref ref-type="fig" rid="F2">2A</xref>)</td><td rowspan="1" colspan="1">Width of antennomeres from I to VI, and XII</td><td rowspan="1" colspan="1">Dorsal</td></tr><tr><td rowspan="1" colspan="1">WEL (Fig. <xref ref-type="fig" rid="F2">2B</xref>)</td><td rowspan="1" colspan="1">Width of eye; maximum width of eye</td><td rowspan="1" colspan="1">Lateral</td></tr><tr><td rowspan="1" colspan="1">LG (Fig. <xref ref-type="fig" rid="F2">2B</xref>)</td><td rowspan="1" colspan="1">Length of gena; minimum length of gena</td><td rowspan="1" colspan="1">Lateral</td></tr><tr><td rowspan="1" colspan="1">LEL (Fig. <xref ref-type="fig" rid="F2">2B</xref>)</td><td rowspan="1" colspan="1">Length of eye; maximum length of eye</td><td rowspan="1" colspan="1">Lateral</td></tr><tr><td rowspan="1" colspan="1">LM (Fig. <xref ref-type="fig" rid="F3">3A</xref>)</td><td rowspan="1" colspan="1">Length of mesosoma; maximum length from anterior margin of pronotal disc to posterior margin of propodeal declivity</td><td rowspan="1" colspan="1">Dorsal</td></tr><tr><td rowspan="1" colspan="1">WP (Fig. <xref ref-type="fig" rid="F3">3A</xref>)</td><td rowspan="1" colspan="1">Width of pronotum; maximum width of pronotum</td><td rowspan="1" colspan="1">Dorsal</td></tr><tr><td rowspan="1" colspan="1">LP (Fig. <xref ref-type="fig" rid="F3">3A</xref>)</td><td rowspan="1" colspan="1">Length of pronotal dorsal area; maximum median length</td><td rowspan="1" colspan="1">Dorsal</td></tr><tr><td rowspan="1" colspan="1">LMST (Fig. <xref ref-type="fig" rid="F3">3A</xref>)</td><td rowspan="1" colspan="1">Length of mesoscutum; maximum median length</td><td rowspan="1" colspan="1">Dorsal</td></tr><tr><td rowspan="1" colspan="1">LMSTE (Fig. <xref ref-type="fig" rid="F3">3A</xref>)</td><td rowspan="1" colspan="1">Length of mesoscutellum; maximum median length</td><td rowspan="1" colspan="1">Dorsal</td></tr><tr><td rowspan="1" colspan="1">LPD (Fig. <xref ref-type="fig" rid="F3">3A</xref>)</td><td rowspan="1" colspan="1">Length of propodeum; maximum length from anterior margin of metapectal-propodeal disc to posterior margin of propodeal declivity</td><td rowspan="1" colspan="1">Dorsal</td></tr><tr><td rowspan="1" colspan="1">WPD (Fig. <xref ref-type="fig" rid="F3">3A</xref>)</td><td rowspan="1" colspan="1">Width of propodeum; maximum width of metapectal-propodeal disc</td><td rowspan="1" colspan="1">Dorsal</td></tr><tr><td rowspan="1" colspan="1">LFW (Fig. <xref ref-type="fig" rid="F3">3B</xref>)</td><td rowspan="1" colspan="1">Length of forewing; maximum length from base of forewing (excluding tegula) to apical margin of forewing</td><td rowspan="1" colspan="1">Dorsal</td></tr><tr><td rowspan="1" colspan="1">LM<sub>2</sub>fl (Fig. <xref ref-type="fig" rid="F3">3B</xref>)</td><td rowspan="1" colspan="1">Length of M2fl</td><td rowspan="1" colspan="1">Dorsal</td></tr><tr><td rowspan="1" colspan="1">LSc+R<sub>2</sub>v (Fig. <xref ref-type="fig" rid="F3">3B</xref>)</td><td rowspan="1" colspan="1">Length of Sc+R<sub>2</sub>v</td><td rowspan="1" colspan="1">Dorsal</td></tr><tr><td rowspan="1" colspan="1">LC<sub>2</sub>v (Fig. <xref ref-type="fig" rid="F3">3B</xref>)</td><td rowspan="1" colspan="1">Length of C<sub>2</sub>v</td><td rowspan="1" colspan="1">Dorsal</td></tr><tr><td rowspan="1" colspan="1">Lpts (Fig. <xref ref-type="fig" rid="F3">3B</xref>)</td><td rowspan="1" colspan="1">Length of pterostigma, maximum length of pterostigma</td><td rowspan="1" colspan="1">Dorsal</td></tr><tr><td rowspan="1" colspan="1">Wpts (Fig. <xref ref-type="fig" rid="F3">3B</xref>)</td><td rowspan="1" colspan="1">Width of pterostigma, maximum width of pterostigma</td><td rowspan="1" colspan="1">Dorsal</td></tr><tr><td rowspan="1" colspan="1">LM+Cu<sub>2</sub>v (Fig. <xref ref-type="fig" rid="F3">3B</xref>)</td><td rowspan="1" colspan="1">Length of M+Cu<sub>2</sub>v</td><td rowspan="1" colspan="1">Dorsal</td></tr><tr><td rowspan="1" colspan="1">LRs<sub>2</sub>v (Fig. <xref ref-type="fig" rid="F3">3B</xref>)</td><td rowspan="1" colspan="1">Length of Rs<sub>2</sub>v</td><td rowspan="1" colspan="1">Dorsal</td></tr><tr><td rowspan="1" colspan="1">LR1<sub>2</sub>v (Fig. <xref ref-type="fig" rid="F3">3B</xref>)</td><td rowspan="1" colspan="1">Length of R1<sub>2</sub>v</td><td rowspan="1" colspan="1">Dorsal</td></tr><tr><td rowspan="1" colspan="1">L2r-rs&amp;Rs<sub>2</sub>v (Fig. <xref ref-type="fig" rid="F3">3B</xref>)</td><td rowspan="1" colspan="1">Length of 2r-rs&amp;Rs<sub>2</sub>v</td><td rowspan="1" colspan="1">Dorsal</td></tr><tr><td rowspan="1" colspan="1">LCu<sub>2</sub> (Fig. <xref ref-type="fig" rid="F3">3B</xref>)v</td><td rowspan="1" colspan="1">Length of Cu<sub>2</sub>v</td><td rowspan="1" colspan="1">Dorsal</td></tr><tr><td rowspan="1" colspan="1">LM<sub>2</sub>v (Fig. <xref ref-type="fig" rid="F3">3B</xref>)</td><td rowspan="1" colspan="1">Length of M<sub>2</sub>v</td><td rowspan="1" colspan="1">Dorsal</td></tr><tr><td rowspan="1" colspan="1">LRs+M<sub>2</sub>v</td><td rowspan="1" colspan="1">Length of Rs+M<sub>2</sub>v</td><td rowspan="1" colspan="1">Dorsal</td></tr></tbody></table></table-wrap><fig id="F2" position="float" orientation="portrait"><object-id xmlns:xlink="http://www.w3.org/1999/xlink" content-type="doi" xlink:type="simple">10.3897/zookeys.1238.145564.figure2</object-id><object-id xmlns:xlink="http://www.w3.org/1999/xlink" content-type="arpha" xlink:type="simple">088A1EF5-2A2B-5CF9-8F00-6952DD432409</object-id><label>Figure 2.</label><caption><p>Biometric measurements for antennae and head habitus <bold>A</bold> measurements of antennomeres, dorsal view <bold>B</bold> measurements of head and gena, lateral view. See Table <xref ref-type="table" rid="T1">1</xref> for abbreviations.</p></caption><graphic xmlns:xlink="http://www.w3.org/1999/xlink" xlink:href="zookeys-1238-131_article-145564__-g002.jpg" position="float" orientation="portrait" xlink:type="simple" id="oo_1330471.jpg"><uri content-type="original_file" xlink:type="simple">https://binary.pensoft.net/fig/1330471</uri></graphic></fig><fig id="F3" position="float" orientation="portrait"><object-id xmlns:xlink="http://www.w3.org/1999/xlink" content-type="doi" xlink:type="simple">10.3897/zookeys.1238.145564.figure3</object-id><object-id xmlns:xlink="http://www.w3.org/1999/xlink" content-type="arpha" xlink:type="simple">570F6343-8B55-5755-A584-4F3DC48CE2EE</object-id><label>Figure 3.</label><caption><p>Biometric measurements for mesosoma and forewing <bold>A</bold> measurements of mesosoma, dorsal view <bold>B, C</bold> measurements related with veins and flexion line, dorsal view. See Table <xref ref-type="table" rid="T1">1</xref> for abbreviations.</p></caption><graphic xmlns:xlink="http://www.w3.org/1999/xlink" xlink:href="zookeys-1238-131_article-145564__-g003.jpg" position="float" orientation="portrait" xlink:type="simple" id="oo_1330472.jpg"><uri content-type="original_file" xlink:type="simple">https://binary.pensoft.net/fig/1330472</uri></graphic></fig></tp:treatment-sec></tp:taxon-treatment>
